# Supplementary material for: A Novel Ferrocene-Linked Thionine as a Dual Redox Mediator for the Electrochemical Detection of Dopamine and Hydrogen Peroxide
Source: Biosensors (Basel). 2024 Sep 19;14(9):448. doi: 10.3390/bios14090448 (PMC11429643; doi:10.3390/bios14090448)
Supplement: Supplementary file 1 [file biosensors-14-00448-s001.zip]

Archive with 1 entries (1 files):
- biosensors-3025777-supplementary.pdf
